# Supplementary material for: Deficiency of CAMSAP2 impairs olfaction and the morphogenesis of mitral cells
Source: EMBO Rep. 2024 Jun 5;25(7):7. doi: 10.1038/s44319-024-00166-x (PMC11239855; doi:10.1038/s44319-024-00166-x)
Supplement: Supplementary file 3 — Source data Fig. 1 [file 44319_2024_166_MOESM3_ESM.zip]

Archive with 46 entries (34 files):
- Source Data for Figure 1/
- Source Data for Figure 1/.DS_Store
- __MACOSX/Source Data for Figure 1/._.DS_Store
- Source Data for Figure 1/1H/
- Source Data for Figure 1/1F/
- Source Data for Figure 1/1A/
- Source Data for Figure 1/1G/
- Source Data for Figure 1/1I/
- Source Data for Figure 1/1K/
- Source Data for Figure 1/1B/
- Source Data for Figure 1/1E/
- Source Data for Figure 1/1D/
- Source Data for Figure 1/1C/
- Source Data for Figure 1/1J/
- Source Data for Figure 1/1H/1H.xlsx
- __MACOSX/Source Data for Figure 1/1H/._1H.xlsx
- Source Data for Figure 1/1F/1F.xlsx
- __MACOSX/Source Data for Figure 1/1F/._1F.xlsx
- Source Data for Figure 1/1A/Fig 1A.xlsx
- __MACOSX/Source Data for Figure 1/1A/._Fig 1A.xlsx
- Source Data for Figure 1/1G/1G.xlsx
- __MACOSX/Source Data for Figure 1/1G/._1G.xlsx
- Source Data for Figure 1/1I/1I.xlsx
- __MACOSX/Source Data for Figure 1/1I/._1I.xlsx
- Source Data for Figure 1/1K/1K.xlsx
- __MACOSX/Source Data for Figure 1/1K/._1K.xlsx
- Source Data for Figure 1/1B/ko-testis-20x-2.tif
- __MACOSX/Source Data for Figure 1/1B/._ko-testis-20x-2.tif
- Source Data for Figure 1/1B/wt-testis-20x-2-2.tif
- __MACOSX/Source Data for Figure 1/1B/._wt-testis-20x-2-2.tif
- Source Data for Figure 1/1E/1E.xlsx
- __MACOSX/Source Data for Figure 1/1E/._1E.xlsx
- Source Data for Figure 1/1D/WT_1-3(170922).tif
- __MACOSX/Source Data for Figure 1/1D/._WT_1-3(170922).tif
- Source Data for Figure 1/1D/KO_2#-10x-3(170503).tif
- __MACOSX/Source Data for Figure 1/1D/._KO_2#-10x-3(170503).tif
- Source Data for Figure 1/1C/1C.xlsx
- __MACOSX/Source Data for Figure 1/1C/._1C.xlsx
- Source Data for Figure 1/1J/.DS_Store
- __MACOSX/Source Data for Figure 1/1J/._.DS_Store
- Source Data for Figure 1/1J/adult-male-ko-1-1.tif
- __MACOSX/Source Data for Figure 1/1J/._adult-male-ko-1-1.tif
- Source Data for Figure 1/1J/adult-male-wt-1-4.tif
- __MACOSX/Source Data for Figure 1/1J/._adult-male-wt-1-4.tif
- Source Data for Figure 1/1J/USV.xlsx
- __MACOSX/Source Data for Figure 1/1J/._USV.xlsx
