# Supplementary material for: Deficiency of CAMSAP2 impairs olfaction and the morphogenesis of mitral cells
Source: EMBO Rep. 2024 Jun 5;25(7):7. doi: 10.1038/s44319-024-00166-x (PMC11239855; doi:10.1038/s44319-024-00166-x)
Supplement: Supplementary file 3 — Source data Fig. 1 [file 44319_2024_166_MOESM3_ESM.zip › Source Data for Figure 1/1H/1H.xlsx]

## Sheet: Sheet1
Mean duration per assay (s)
	Camsap2 (+/+)							Camsap2 (-/-)
sniff anogential	2.98889	2.32391	3.2	2.25	3.23105	2.71		0	5.57767	6.5125	2.03222	2.385	3.56094	1.72667	0	1.84575
sniff nonanogential	0.8975	1.7675	3.24	1.53333	0.825789	1.568		1.24133	1.39	1.11167	1.92357	2.06385	2.354	0.974118	1.42273	1.51137
mounting	23.5605	10.8582	12.642	9.0835	2.20833	22.1584		0	0	0	0	0	0	0.2	0.27	0.3075
