# Supplementary material for: Deficiency of CAMSAP2 impairs olfaction and the morphogenesis of mitral cells
Source: EMBO Rep. 2024 Jun 5;25(7):7. doi: 10.1038/s44319-024-00166-x (PMC11239855; doi:10.1038/s44319-024-00166-x)
Supplement: Supplementary file 3 — Source data Fig. 1 [file 44319_2024_166_MOESM3_ESM.zip › Source Data for Figure 1/1G/1G.xlsx]

## Sheet: Sheet1
Day from introduction of mates
wt-female-Camsap2 (+/+)	wt-female-Camsap2(-/-)	ko-female-Camsap2 (+/+)
1	0	2
1	0	1
2	0	3
4	0	3
5	0	4
5	0	2
5	0	1
5	0	1
2	0	5
3	0
4	0
1	0
2	0
2	0
2	0
2	0
3	0
Ordinary one-way ANOVA
Number of families	1
Number of comparisons per family	2
Alpha	0.05
Dunnett's multiple comparisons test	Mean Diff.	95.00% CI of diff.	Significant?	Summary	Adjusted P Value	A-?
wt-female-Camsap2 (+/+) vs. wt-female-Camsap2(-/-)	2.882	1.982 to 3.783	Yes	****	<0.0001	B	wt-female-Camsap2(-/-)
wt-female-Camsap2 (+/+) vs. ko-female-Camsap2 (+/+)	0.4379	-0.6441 to 1.520	No	ns	0.5627	C	ko-female-Camsap2 (+/+)
Test details	Mean 1	Mean 2	Mean Diff.	SE of diff.	n1	n2	q	DF
wt-female-Camsap2 (+/+) vs. wt-female-Camsap2(-/-)	2.882	0	2.882	0.391	17	17	7.371	40
wt-female-Camsap2 (+/+) vs. ko-female-Camsap2 (+/+)	2.882	2.444	0.4379	0.47	17	9	0.9318	40
