# Supplementary material for: Deficiency of CAMSAP2 impairs olfaction and the morphogenesis of mitral cells
Source: EMBO Rep. 2024 Jun 5;25(7):7. doi: 10.1038/s44319-024-00166-x (PMC11239855; doi:10.1038/s44319-024-00166-x)
Supplement: Supplementary file 3 — Source data Fig. 1 [file 44319_2024_166_MOESM3_ESM.zip › Source Data for Figure 1/1I/1I.xlsx]

## Sheet: Sheet1
Mean frequency per asay
	Camsap2 (+/+)								Camsap2 (-/-)
sniff anogential	9	23	22	4	38	10			0	43	24	18	22	64	3	0	87
sniff nonanogential	4	12	2	6	38	5			15	5	6	14	13	10	34	33	80
mounting	21	44	20	60	30	43			0	0	0	0	0	0	1	1	12
