# Supplementary material for: Deficiency of CAMSAP2 impairs olfaction and the morphogenesis of mitral cells
Source: EMBO Rep. 2024 Jun 5;25(7):7. doi: 10.1038/s44319-024-00166-x (PMC11239855; doi:10.1038/s44319-024-00166-x)
Supplement: Supplementary file 3 — Source data Fig. 1 [file 44319_2024_166_MOESM3_ESM.zip › Source Data for Figure 1/1K/1K.xlsx]

## Sheet: Sheet1
USV emittion number
Camsap2 (+/+)	Camsap2 (-/-)
96	0
0	0
15	0
0	0
11	0
77	0
0	0
90	0
0	0
96	0
9	0
