# Supplementary material for: Deficiency of CAMSAP2 impairs olfaction and the morphogenesis of mitral cells
Source: EMBO Rep. 2024 Jun 5;25(7):7. doi: 10.1038/s44319-024-00166-x (PMC11239855; doi:10.1038/s44319-024-00166-x)
Supplement: Supplementary file 3 — Source data Fig. 1 [file 44319_2024_166_MOESM3_ESM.zip › Source Data for Figure 1/1E/1E.xlsx]

## Sheet: Sheet1
% of 2-cell embryos
Camsap2 (+/+)	Camsap2 (-/-)
70	11.6667
27.9412	42.6829
40.4762	12.766
13.9535	16.6667
33.3333	15.2174
unpaired t-test	0.159193	n.s.
