# Supplementary material for: Deficiency of CAMSAP2 impairs olfaction and the morphogenesis of mitral cells
Source: EMBO Rep. 2024 Jun 5;25(7):7. doi: 10.1038/s44319-024-00166-x (PMC11239855; doi:10.1038/s44319-024-00166-x)
Supplement: Supplementary file 3 — Source data Fig. 1 [file 44319_2024_166_MOESM3_ESM.zip › Source Data for Figure 1/1C/1C.xlsx]

## Sheet: Sheet1
% of motile sperms
Camsap2 (+/+)	Camsap2 (-/-)
100	100
100	100
100	100
97	96
95	94
94	93
93	92
92	91
91	91
89	90
88	89
88	89
88	88
88	88
88	87
87	87
87	87
85	87
83	86
83	86
83	86
81	86
80	85
80	85
80	84
78	84
77	83
77	83
76	83
75	83
74	82
73	82
72	82
72	81
71	81
71	80
70	80
69	80
68	80
67	79
67	79
67	78
66	78
66	78
64	78
63	77
62	77
62	77
62	77
61	77
61	77
60	76
58	76
58	76
57	76
57	76
56	76
55	75
53	75
50	74
50	74
48	73
45	72
41	72
40	71
37	69
30	69
27	69
17	68
	67
	67
	67
	67
	67
	67
	65
	65
	64
	63
	63
	62
	62
	59
	58
	58
	56
	53
	53
	50
	50
	49
	48
	46
	45
	45
	42
	40
	39
	34
	33
	31
	17
