# Supplementary material for: Deficiency of CAMSAP2 impairs olfaction and the morphogenesis of mitral cells
Source: EMBO Rep. 2024 Jun 5;25(7):7. doi: 10.1038/s44319-024-00166-x (PMC11239855; doi:10.1038/s44319-024-00166-x)
Supplement: Supplementary file 3 — Source data Fig. 1 [file 44319_2024_166_MOESM3_ESM.zip › Source Data for Figure 1/1J/USV.xlsx]

## Sheet: USV-adult
Camsap2 (+/+)				Camsap2 (-/-)
USV emittion number	duration(s)	duration(ms)		USV emittion number	duration(s)	duration(ms)
96	0.0320656	32.0656		0	0	0
0	0	0		0	0	0
15	0.0191067	19.1067		0	0	0
0	0	0		0	0	0
11	0.0159182	15.9182		0	0	0
				0	0	0
				0	0	0
77	0.0213896	21.3896		0	0	0
0	0	0		0	0	0
90	0.0357911	35.7911		0	0	0
0	0	0		0	0	0
96	0.024224	24.224
9	0.0165	16.5
35.8182	0.0149996	14.9996	average	0	0	0
0.020776		0.00384689	t.test
