# Supplementary material for: Deficiency of CAMSAP2 impairs olfaction and the morphogenesis of mitral cells
Source: EMBO Rep. 2024 Jun 5;25(7):7. doi: 10.1038/s44319-024-00166-x (PMC11239855; doi:10.1038/s44319-024-00166-x)
Supplement: Supplementary file 4 — Source data Fig. 2 [file 44319_2024_166_MOESM4_ESM.zip]

Archive with 30 entries (20 files):
- Source Data for Figure 2/
- Source Data for Figure 2/.DS_Store
- __MACOSX/Source Data for Figure 2/._.DS_Store
- Source Data for Figure 2/2G/
- Source Data for Figure 2/2I/
- Source Data for Figure 2/2H/
- Source Data for Figure 2/2A/
- Source Data for Figure 2/2F/
- Source Data for Figure 2/2C/
- Source Data for Figure 2/2J/
- Source Data for Figure 2/2E/
- Source Data for Figure 2/2B/
- Source Data for Figure 2/2G/2G.xlsx
- __MACOSX/Source Data for Figure 2/2G/._2G.xlsx
- Source Data for Figure 2/2I/2I.xlsx
- __MACOSX/Source Data for Figure 2/2I/._2I.xlsx
- Source Data for Figure 2/2H/2H.xlsx
- __MACOSX/Source Data for Figure 2/2H/._2H.xlsx
- Source Data for Figure 2/2A/2A.xlsx
- __MACOSX/Source Data for Figure 2/2A/._2A.xlsx
- Source Data for Figure 2/2F/2F.xlsx
- __MACOSX/Source Data for Figure 2/2F/._2F.xlsx
- Source Data for Figure 2/2C/2C.xlsx
- __MACOSX/Source Data for Figure 2/2C/._2C.xlsx
- Source Data for Figure 2/2J/2J.xlsx
- __MACOSX/Source Data for Figure 2/2J/._2J.xlsx
- Source Data for Figure 2/2E/2E.xlsx
- __MACOSX/Source Data for Figure 2/2E/._2E.xlsx
- Source Data for Figure 2/2B/2B.xlsx
- __MACOSX/Source Data for Figure 2/2B/._2B.xlsx
