# Supplementary material for: Deficiency of CAMSAP2 impairs olfaction and the morphogenesis of mitral cells
Source: EMBO Rep. 2024 Jun 5;25(7):7. doi: 10.1038/s44319-024-00166-x (PMC11239855; doi:10.1038/s44319-024-00166-x)
Supplement: Supplementary file 4 — Source data Fig. 2 [file 44319_2024_166_MOESM4_ESM.zip › Source Data for Figure 2/2G/2G.xlsx]

## Sheet: Sheet1
Averge number of litters
Camsap2flox/flox	Camsap2cKO
6	0
4	0
5	0
1	0
7	0
	0
	0
	0
	0
