# Supplementary material for: Deficiency of CAMSAP2 impairs olfaction and the morphogenesis of mitral cells
Source: EMBO Rep. 2024 Jun 5;25(7):7. doi: 10.1038/s44319-024-00166-x (PMC11239855; doi:10.1038/s44319-024-00166-x)
Supplement: Supplementary file 4 — Source data Fig. 2 [file 44319_2024_166_MOESM4_ESM.zip › Source Data for Figure 2/2A/2A.xlsx]

## Sheet: Sheet1
Sniffing time (sec)
	male urine											female urine
Camsap2 (+/+)	36.44	3.94	17.61	4.82	38.82	41.92	20.4	39.74	7.29			62.38	37.14	56.71	112.81	155.04	185.18	166.07	140.89	54.19
Camsap2 (-/-)	66.39	14.6	14.62	4.08	37.07	58.02						26.33	23.2	20.81	80.84	103.78	85.91
