# Supplementary material for: Deficiency of CAMSAP2 impairs olfaction and the morphogenesis of mitral cells
Source: EMBO Rep. 2024 Jun 5;25(7):7. doi: 10.1038/s44319-024-00166-x (PMC11239855; doi:10.1038/s44319-024-00166-x)
Supplement: Supplementary file 4 — Source data Fig. 2 [file 44319_2024_166_MOESM4_ESM.zip › Source Data for Figure 2/2F/2F.xlsx]

## Sheet: Sheet1
Time in each chamber (min)
	Hiding chamber								Rat chamber
Camsap2 (+/+)	11.3517	17.9252	19.9238	23.4373	25.9347	17.979	20.6635	22.1158	6.07683	2.4415	2.50283	1.1815	0.709333	2.0665	1.514	1.21783
Camsap2 (-/-)	10.809	16.9583	8.0615	13.6103	10.1483	2.0735	11.2552		16.8765	3.63133	12.3085	6.68217	14.7898	16.0777	5.02067
