# Supplementary material for: Deficiency of CAMSAP2 impairs olfaction and the morphogenesis of mitral cells
Source: EMBO Rep. 2024 Jun 5;25(7):7. doi: 10.1038/s44319-024-00166-x (PMC11239855; doi:10.1038/s44319-024-00166-x)
Supplement: Supplementary file 4 — Source data Fig. 2 [file 44319_2024_166_MOESM4_ESM.zip › Source Data for Figure 2/2C/2C.xlsx]

## Sheet: Sheet1
Latency to find food (sec)
Camsap2 (+/+)	Camsap2(-/-)
184.96	1000
118.85	1000
223.94	1000
295.92	1000
308.81	540.03
375.08	1000
280.25	1000
1000	1000
1000	1000
575.58	357.2
