# Supplementary material for: Deficiency of CAMSAP2 impairs olfaction and the morphogenesis of mitral cells
Source: EMBO Rep. 2024 Jun 5;25(7):7. doi: 10.1038/s44319-024-00166-x (PMC11239855; doi:10.1038/s44319-024-00166-x)
Supplement: Supplementary file 4 — Source data Fig. 2 [file 44319_2024_166_MOESM4_ESM.zip › Source Data for Figure 2/2J/2J.xlsx]

## Sheet: Sheet1
Time in compartment (min)
	Hiding chamber								Rat chamber
Camsap2 fl/fl	28.1667	11.65	21.0833	14.7833	18.3	10.2833			0.633333	6.48333	2.31667	3.76667	2	9.61667
Camsap2 cKO(Nes)	18.65	5.81667	11.3333	6.26667	17.3	10.5	14.9333		5.98333	14.7667	12.6333	17.6	2.15	11.8333	6.91667
