# Supplementary material for: Deficiency of CAMSAP2 impairs olfaction and the morphogenesis of mitral cells
Source: EMBO Rep. 2024 Jun 5;25(7):7. doi: 10.1038/s44319-024-00166-x (PMC11239855; doi:10.1038/s44319-024-00166-x)
Supplement: Supplementary file 4 — Source data Fig. 2 [file 44319_2024_166_MOESM4_ESM.zip › Source Data for Figure 2/2B/2B.xlsx]

## Sheet: Sheet1
Percent area of cage covered in urine spots
	Before stimulus													After stimulus
Camsap2 (+/+)	4.498	8.351	0.851	2.949	0.528	1.642	6.497	1.388	1.073	12.98	10.518	0.569		22.459	16.573	8.182	18.682	6.212	4.806	10.182	8.117	26.187	12.043	10.513	11.601
Camsap2 (-/-)	13.418	1.347	0.692	1.153	25.415	0.268	2.617	11.284	1.954	15.065	7.571	4.914	10.124	15.08	8.82	2.723	4.411	4.829	2.75	4.606	13.659	4.117	12.042	3.887	1.885	3.648
