# Supplementary material for: Deficiency of CAMSAP2 impairs olfaction and the morphogenesis of mitral cells
Source: EMBO Rep. 2024 Jun 5;25(7):7. doi: 10.1038/s44319-024-00166-x (PMC11239855; doi:10.1038/s44319-024-00166-x)
Supplement: Supplementary file 5 — Source data Fig. 3 [file 44319_2024_166_MOESM5_ESM.zip]

Archive with 49 entries (41 files):
- Source Data for Figure 3/
- Source Data for Figure 3/3B/
- Source Data for Figure 3/3C/
- Source Data for Figure 3/3D/
- Source Data for Figure 3/3J/
- Source Data for Figure 3/.DS_Store
- __MACOSX/Source Data for Figure 3/._.DS_Store
- Source Data for Figure 3/3H/
- Source Data for Figure 3/3A/
- Source Data for Figure 3/3F/
- Source Data for Figure 3/3B/20201001_4M_C2flox_PGP9.5DAPI_WT_02.tif
- Source Data for Figure 3/3B/20201001_4M_CreC2flox_PGP9.5DAPI_cKO_02.jpg
- __MACOSX/Source Data for Figure 3/3B/._20201001_4M_CreC2flox_PGP9.5DAPI_cKO_02.jpg
- Source Data for Figure 3/3B/20201001_4M_C2flox_PGP9.5DAPI_WT_02.jpg
- __MACOSX/Source Data for Figure 3/3B/._20201001_4M_C2flox_PGP9.5DAPI_WT_02.jpg
- Source Data for Figure 3/3B/20201001_4M_CreC2flox_PGP9.5DAPI_cKO_02.tif
- Source Data for Figure 3/3C/SUM_flox-12d-adult-10x-1.tif
- __MACOSX/Source Data for Figure 3/3C/._SUM_flox-12d-adult-10x-1.tif
- Source Data for Figure 3/3C/SUM_cko-12d-adult-10x-1.tif
- __MACOSX/Source Data for Figure 3/3C/._SUM_cko-12d-adult-10x-1.tif
- Source Data for Figure 3/3C/SUM_cko-12d-adult-10x-3.tif
- __MACOSX/Source Data for Figure 3/3C/._SUM_cko-12d-adult-10x-3.tif
- Source Data for Figure 3/3D/3D.xlsx
- __MACOSX/Source Data for Figure 3/3D/._3D.xlsx
- Source Data for Figure 3/3J/3J.xlsx
- __MACOSX/Source Data for Figure 3/3J/._3J.xlsx
- Source Data for Figure 3/3H/3H.xlsx
- __MACOSX/Source Data for Figure 3/3H/._3H.xlsx
- Source Data for Figure 3/3A/MAX_20200916 KO NF165+DAPI-03.tif
- Source Data for Figure 3/3A/MAX_20200916 WT NF165+DAPI-03.jpg
- __MACOSX/Source Data for Figure 3/3A/._MAX_20200916 WT NF165+DAPI-03.jpg
- Source Data for Figure 3/3A/MAX_20200916 KO NF165+DAPI-03.jpg
- __MACOSX/Source Data for Figure 3/3A/._MAX_20200916 KO NF165+DAPI-03.jpg
- Source Data for Figure 3/3A/MAX_20200916 WT NF165+DAPI-03.tif
- Source Data for Figure 3/3F/MAX_20230110 WT3A RFP+DAPI-07.jpg
- __MACOSX/Source Data for Figure 3/3F/._MAX_20230110 WT3A RFP+DAPI-07.jpg
- Source Data for Figure 3/3F/MAX_20230110 C2flox3B RFP+DAPI-02.tif
- Source Data for Figure 3/3F/MAX_20230110 WT3A RFP+DAPI-04.jpg
- __MACOSX/Source Data for Figure 3/3F/._MAX_20230110 WT3A RFP+DAPI-04.jpg
- Source Data for Figure 3/3F/MAX_20230110 C2flox2A RFP+DAPI-24.tif
- Source Data for Figure 3/3F/MAX_20230110 WT3A RFP+DAPI-07.tif
- Source Data for Figure 3/3F/MAX_20230110 C2flox2A RFP+DAPI-24.jpg
- __MACOSX/Source Data for Figure 3/3F/._MAX_20230110 C2flox2A RFP+DAPI-24.jpg
- Source Data for Figure 3/3F/MAX_20230110 C2flox3B RFP+DAPI-02.jpg
- __MACOSX/Source Data for Figure 3/3F/._MAX_20230110 C2flox3B RFP+DAPI-02.jpg
- Source Data for Figure 3/3F/MAX_20230110 WT3A RFP+DAPI-04.tif
- Source Data for Figure 3/3F/MAX_20230110 C2flox2A RFP+DAPI-11.jpg
- __MACOSX/Source Data for Figure 3/3F/._MAX_20230110 C2flox2A RFP+DAPI-11.jpg
- Source Data for Figure 3/3F/MAX_20230110 C2flox2A RFP+DAPI-11.tif
