# Supplementary material for: Deficiency of CAMSAP2 impairs olfaction and the morphogenesis of mitral cells
Source: EMBO Rep. 2024 Jun 5;25(7):7. doi: 10.1038/s44319-024-00166-x (PMC11239855; doi:10.1038/s44319-024-00166-x)
Supplement: Supplementary file 5 — Source data Fig. 3 [file 44319_2024_166_MOESM5_ESM.zip › Source Data for Figure 3/3D/3D.xlsx]

## Sheet: Sheet1
% of MCs with a single apical dendrite
Camsap2 flox/flox	Camsap2 cKO(Nes)
93.33	54.55
81.82	46.15
92.86	75
80	76.92
94.74	71.43
