# Supplementary material for: Deficiency of CAMSAP2 impairs olfaction and the morphogenesis of mitral cells
Source: EMBO Rep. 2024 Jun 5;25(7):7. doi: 10.1038/s44319-024-00166-x (PMC11239855; doi:10.1038/s44319-024-00166-x)
Supplement: Supplementary file 5 — Source data Fig. 3 [file 44319_2024_166_MOESM5_ESM.zip › Source Data for Figure 3/3J/3J.xlsx]

## Sheet: Sheet1
Location of the glumerulus connected with mitral cell
WT	C2-flox
2	3
0	0
0	1
2	1
2	1
0	1
0	2
1	1
2
0	3
1	1
0	4
2	2
	2
2	4
2	1
1	2
1	0
0	2
0	3
1	2
2	3
0	4
	1
1	2
2	2
1	0
1	3
2	0
2	0
1	1
1	0
2	5
2	2
1	2
1	0
1	1
	1
1	3
0	1
0	4
0
0	0
1	1
1	1
1	2
1	3
1	1
0	1
0	1
1	1
1	1
0	1
1	2
0	1
1	0
0	2
0	2
4	0
1	0
0	1
0	1
3	3
2	3
1	0
0	1
	3
0	3
0	1
0	1
0	1
0	2
0	0
1	1
0	1
0	0
2	1
1	0
0	0
2	0
1	2
0	1
0	6
0	5
0	2
1	1
3	0
0	1
0	1
0	1
2	1
0	1
0	1
1	2
0	0
0
0	5
0	5
1	2
0	3
0	1
1	1
0	4
1	4
1	3
0	1
1	2
0	2
0	0
4	2
0	0
0
0	1
1	1
0	2
2	5
0	5
0	4
1	2
0	2
0
0
1
1
0
0
1
1
0
0
0
0
0
0
0
0
0
0
2
0
0
0
0
0
1
2
0
2
0
0
0
0
0
0
1
2
