# Supplementary material for: Deficiency of CAMSAP2 impairs olfaction and the morphogenesis of mitral cells
Source: EMBO Rep. 2024 Jun 5;25(7):7. doi: 10.1038/s44319-024-00166-x (PMC11239855; doi:10.1038/s44319-024-00166-x)
Supplement: Supplementary file 5 — Source data Fig. 3 [file 44319_2024_166_MOESM5_ESM.zip › Source Data for Figure 3/3H/3H.xlsx]

## Sheet: Sheet1
% of mitral cell
	A							B							C
Camsap2+/+	94.12	81.82	73.33	80.95	83.33	80		5.88	9.09	26.67	9.52	6.86	20		0	9.09	0	9.52	9.8	0
Camsap2fl/fl	42.86	57.14	56.84	59.26	52.94			38.1	25	31.58	18.52	35.29			19.05	17.86	11.58	22.22	11.76
Compare each cell mean with the other cell mean in that row
Number of families	1
Number of comparisons per family	3
Alpha	0.05
Šídák's multiple comparisons test	Predicted (LS) mean diff.	95.00% CI of diff.	Below threshold?	Summary	Adjusted P Value
Camsap2+/+ - Camsap2fl/fl
A	28.45	18.07 to 38.83	Yes	****	<0.0001
B	-16.69	-27.08 to -6.311	Yes	**	0.001
C	-11.76	-22.14 to -1.375	Yes	*	0.0228
Test details	Predicted (LS) mean 1	Predicted (LS) mean 2	Predicted (LS) mean diff.	SE of diff.	N1	N2	t	DF
Camsap2+/+ - Camsap2fl/fl
A	82.26	53.81	28.45	4.08	6	5	6.973	27
B	13	29.7	-16.69	4.08	6	5	4.092	27
C	4.735	16.49	-11.76	4.08	6	5	2.882	27
