# Supplementary material for: Deficiency of CAMSAP2 impairs olfaction and the morphogenesis of mitral cells
Source: EMBO Rep. 2024 Jun 5;25(7):7. doi: 10.1038/s44319-024-00166-x (PMC11239855; doi:10.1038/s44319-024-00166-x)
Supplement: Supplementary file 6 — Source data Fig. 4 [file 44319_2024_166_MOESM6_ESM.zip]

Archive with 38 entries (31 files):
- Source Data for Figure 4/
- Source Data for Figure 4/.DS_Store
- __MACOSX/Source Data for Figure 4/._.DS_Store
- Source Data for Figure 4/4B/
- Source Data for Figure 4/4C/
- Source Data for Figure 4/4D/
- Source Data for Figure 4/4F/
- Source Data for Figure 4/4H/
- Source Data for Figure 4/4G/
- Source Data for Figure 4/4B/P3 DAPI+CS2.tif
- __MACOSX/Source Data for Figure 4/4B/._P3 DAPI+CS2.tif
- Source Data for Figure 4/4B/P0 DAPI+CS2.tif
- __MACOSX/Source Data for Figure 4/4B/._P0 DAPI+CS2.tif
- Source Data for Figure 4/4B/P7 DAPI+CS2.tif
- __MACOSX/Source Data for Figure 4/4B/._P7 DAPI+CS2.tif
- Source Data for Figure 4/4C/MAX_ WT mScarlet+DAPI-04.tif
- Source Data for Figure 4/4C/MAX_ P0 C2-flox2  Tbr2+RFP-5Z.tif
- Source Data for Figure 4/4C/MAX_ P0 C2-flox2  Tbr2+RFP-5Z.jpg
- __MACOSX/Source Data for Figure 4/4C/._MAX_ P0 C2-flox2  Tbr2+RFP-5Z.jpg
- Source Data for Figure 4/4C/MAX_ WT mScarlet+DAPI-04.jpg
- __MACOSX/Source Data for Figure 4/4C/._MAX_ WT mScarlet+DAPI-04.jpg
- Source Data for Figure 4/4D/MAX_F3 RFP+DAPI-09.tif
- Source Data for Figure 4/4D/.DS_Store
- __MACOSX/Source Data for Figure 4/4D/._.DS_Store
- Source Data for Figure 4/4D/MAX_C2-flox 3 DAPI+RFP-08.jpg
- __MACOSX/Source Data for Figure 4/4D/._MAX_C2-flox 3 DAPI+RFP-08.jpg
- Source Data for Figure 4/4D/MAX_C2-flox 3 DAPI+RFP-08.tif
- Source Data for Figure 4/4D/MAX_F3 RFP+DAPI-09.jpg
- __MACOSX/Source Data for Figure 4/4D/._MAX_F3 RFP+DAPI-09.jpg
- Source Data for Figure 4/4D/MAX_WT1 DAPI+RFP-04.czi #1-1.jpg
- __MACOSX/Source Data for Figure 4/4D/._MAX_WT1 DAPI+RFP-04.czi #1-1.jpg
- Source Data for Figure 4/4D/MAX_WT1 DAPI+RFP-04.czi #1-1.tif
- Source Data for Figure 4/4F/4F.xlsx
- __MACOSX/Source Data for Figure 4/4F/._4F.xlsx
- Source Data for Figure 4/4H/4H.xlsx
- __MACOSX/Source Data for Figure 4/4H/._4H.xlsx
- Source Data for Figure 4/4G/4G.xlsx
- __MACOSX/Source Data for Figure 4/4G/._4G.xlsx
