# Supplementary material for: Deficiency of CAMSAP2 impairs olfaction and the morphogenesis of mitral cells
Source: EMBO Rep. 2024 Jun 5;25(7):7. doi: 10.1038/s44319-024-00166-x (PMC11239855; doi:10.1038/s44319-024-00166-x)
Supplement: Supplementary file 6 — Source data Fig. 4 [file 44319_2024_166_MOESM6_ESM.zip › Source Data for Figure 4/4F/4F.xlsx]

## Sheet: Sheet1
# dendrites intersecting EPL/GL boundary
P0 WT	P0 C2-flox	P7 WT	P7 C2-flox
6	3	1	1			Compare each cell mean with the other cell mean in that row
4	2	0	3
5	2	1	0			Number of families	1
1	4	1	3			Number of comparisons per family	2
3	6	2	1			Alpha	0.05
4	4	2	3
4	2	1	1			Šídák's multiple comparisons test	Predicted (LS) mean diff.	95.00% CI of diff.	Below threshold?	Summary	Adjusted P Value
1	3	1	1
4	4	1	1			Camsap2+/+ - Camsap2fl/fl
6	3	1	1			P0	-0.07262	-0.5461 to 0.4008	No	ns	0.9275
4	3	1	1			P7	-0.4712	-0.8451 to -0.09731	Yes	**	0.0098
3	2	1	0
2	4	1	2
3	3	1	0			Test details	Predicted (LS) mean 1	Predicted (LS) mean 2	Predicted (LS) mean diff.	SE of diff.	N1	N2	t	DF
3	2	3	3
4	4	1	0			Camsap2+/+ - Camsap2fl/fl
1	2	3	1			P0	3.521	3.594	-0.07262	0.2108	71	64	0.3445	347
4	6	1	0			P7	1.236	1.708	-0.4712	0.1664	110	106	2.831	347
3	4	1	1
1	6	0	1
5	5	1	2
6	2	1	4
4	3	1	0
4	4	1	3
6	5	1	1
5	5	1	6
5	6	1	2
3	3	3	2
3	3	1	2
3	4	1	2
4	4	3	1
5	2	2	0
6	3	1	2
5	1	2	7
2	6	2	0
2	2	2	2
4	2	2	4
2	4	1	5
3	5	2	1
3	4	1	2
3	6	1	2
3	1	2	1
5	4	3	0
3	4	1	0
1	3	0	1
3	4	2	4
5	4	1	2
5	6	3	2
3	3	3	1
2	2	1	3
3	3	1	1
4	4	0	2
3	2	1	3
4	4	1	2
5	3	1	4
4	2	2	0
4	5	2	1
5	2	0	1
3	6	1	1
2	3	1	6
1	4	1	1
1	3	3	1
3	5	1	1
2	5	1	1
3		2	3
3		2	2
5		1	4
4		1	4
3		1	3
5		1	2
4		0	1
		1	2
		3	3
		1	0
		1	5
		1	4
		1	0
		1	1
		1	1
		1	1
		0	2
		1	1
		2	1
		1	3
		1	1
		1	0
		1	0
		1	2
		1	2
		1	2
		1	0
		0	1
		2	1
		1	0
		1	2
		1	1
		1	1
		1	2
		1	1
		0	2
		2	2
		1	1
		1	2
		1	1
		1	1
		1	0
		1
		1
		1
		1
