# Supplementary material for: Deficiency of CAMSAP2 impairs olfaction and the morphogenesis of mitral cells
Source: EMBO Rep. 2024 Jun 5;25(7):7. doi: 10.1038/s44319-024-00166-x (PMC11239855; doi:10.1038/s44319-024-00166-x)
Supplement: Supplementary file 6 — Source data Fig. 4 [file 44319_2024_166_MOESM6_ESM.zip › Source Data for Figure 4/4H/4H.xlsx]

## Sheet: Sheet1
Location of the glumerulus connected with mitral cell
WT	C2-flox
0	2
1	2
0	3
5	1
0	1
2	1
4	1
0	4
0	6
0	0
2	5
1	5
1	1
1	2
0	1
0	3
0	1
0	3
0	5
0	5
1	3
1	1
1	1
1	1
0	1
0	2
0	2
0	5
0	1
3	2
1	2
2	0
2	0
4	4
1	1
2
1
2
2
1
2
1
