# Supplementary material for: Deficiency of CAMSAP2 impairs olfaction and the morphogenesis of mitral cells
Source: EMBO Rep. 2024 Jun 5;25(7):7. doi: 10.1038/s44319-024-00166-x (PMC11239855; doi:10.1038/s44319-024-00166-x)
Supplement: Supplementary file 6 — Source data Fig. 4 [file 44319_2024_166_MOESM6_ESM.zip › Source Data for Figure 4/4G/4G.xlsx]

## Sheet: Sheet1
% of mitral cell
	1							≥2							0
Camsap2+/+	78.57	73.33	46.88	62.5	76.92	81.25	83.33	14.29	20	43.75	37.5	7.69	12.5	8.33	7.14	6.67	9.38	0	15.38	6.25	8.33
Camsap2fl/fl	63.64	33.33	20	32.26	44.44	50		27.27	22.22	60	61.29	27.78	41.67		9.09	44.44	20	6.45	27.78	8.33
Compare each cell mean with the other cell mean in that row
Number of families	1
Number of comparisons per family	3
Alpha	0.05
Šídák's multiple comparisons test	Predicted (LS) mean diff.	95.00% CI of diff.	Below threshold?	Summary	Adjusted P Value
Camsap2+/+ - Camsap2fl/fl
1	31.21	12.14 to 50.29	Yes	***	0.0007
≥2	-19.46	-38.53 to -0.3847	Yes	*	0.0444
0	-11.76	-30.83 to 7.318	No	ns	0.343
Test details	Predicted (LS) mean 1	Predicted (LS) mean 2	Predicted (LS) mean diff.	SE of diff.	N1	N2	t	DF
Camsap2+/+ - Camsap2fl/fl
1	71.83	40.61	31.21	7.584	7	6	4.116	33
≥2	20.58	40.04	-19.46	7.584	7	6	2.566	33
0	7.593	19.35	-11.76	7.584	7	6	1.55	33
